# Supplementary material for: Injection of Adipose-Derived Stromal Vascular Fraction Rapidly Relieves Pain in Patients with Knee Osteoarthritis
Source: Medicina (Kaunas). 2026 Feb 20;62(2):409. doi: 10.3390/medicina62020409 (PMC12943560; doi:10.3390/medicina62020409)
Supplement: Supplementary file 1 [file medicina-62-00409-s001.zip]

Archive with 1 entries (1 files):
- medicina-4118884-supplementary.pdf
